# Supplementary material for: Cold-induction of afadin in brown fat supports its thermogenic capacity
Source: Sci Rep. 2021 May 7;11:9794. doi: 10.1038/s41598-021-89207-2 (PMC8105362; doi:10.1038/s41598-021-89207-2)
Supplement: Supplementary file 1 — Supplementary Information 1. [file 41598_2021_89207_MOESM1_ESM.xlsx]

## Sheet: 5Cvs29C_CTRL
Contrast

## Sheet: 5Cvs29C_FAKO
Contrast

## Sheet: FAKOvsCTRL_29C
Contrast

## Sheet: FAKOvsCTRL_5C
Contrast
